# Supplementary material for: Matrix-Induced Sugaring-Out: A Simple and Rapid Sample Preparation Method for the Determination of Neonicotinoid Pesticides in Honey
Source: Molecules. 2019 Jul 30;24(15):2761. doi: 10.3390/molecules24152761 (PMC6695813; doi:10.3390/molecules24152761)
Supplement: Supplementary file 1 [file molecules-24-02761-s001.zip]

Archive with 1 entries (1 files):
- molecules-555999-SI.pdf
